# Supplementary material for: Understanding DNA Epigenetics by Means of Raman/SERS Analysis for Cancer Detection
Source: Biosensors (Basel). 2024 Jan 12;14(1):41. doi: 10.3390/bios14010041 (PMC10813173; doi:10.3390/bios14010041)
Supplement: Supplementary file 1 [file biosensors-14-00041-s001.zip]

Archive with 1 entries (1 files):
- biosensors-2773407-supplementary.pdf
